# Supplementary material for: Analyzing Visual Metaphor and Metonymy to Understand Creativity in Fashion
Source: Front Psychol. 2019 Jan 7;9:2527. doi: 10.3389/fpsyg.2018.02527 (PMC6330283; doi:10.3389/fpsyg.2018.02527)
Supplement: Supplementary file 2 [file Table_2.xlsx]

## Sheet: about Table 2
Table 2: Coder ratings for the visual metaphors and metonymies used in the experiment

## Sheet: garbage_fashion
(Garbage show, Fashion group)
Categories	ratablity			metonymic			metaphorical			physical			personal			relational			social role
Coders	A	B	C	A	B	C	A	B	C	A	B	C	A	B	C	A	B	C	A	B	C
1				6	6	6	6	6	6	6	6	1	4	1	5	6	5	5	6	6	6
2				6	6	6	6	6	6	6	6	6	1	1	1	6	6	6	6	6	6
3				6	6	6	6	5	6	3	3	2	3	3	2	6	6	6	6	6	6
4				6	6	6	6	3	4	6	6	6	3	1	1	6	5	6	6	6	6
5				6	6	6	6	6	6	6	6	6	3	1	1	6	5	6	6	6	6
6				6	6	6	6	6	6	6	6	1	6	6	5	6	6	6	1	1	1
7				1	1	1	6	6	6	6	6	1	6	6	1	6	6	6	1	1	2
8	X	X				6			6			1			6			6			6
9		X		6		6	6		6	6		2	4		2	6		6	6		6
10				1	1	6	6	3	6	1	1	2	1	2	1	6	6	6	6	6	6
11				5	2	1	4	1	1	1	1	1	6	6	6	6	6	6	6	6	6
12	X	X				6			1			1			5			6			6
13				6	6	6	6	6	6	6	6	5	3	3	1	6	5	6	6	6	6
14				6	6	6	6	5	6	6	6	6	3	3	1	4	1	1	6	6	6
15				6	6	6	5	2	6	6	6	6	3	1	1	6	6	6	6	6	6
16				6	6	6	6	2	6	6	6	6	1	1	1	6	6	6	6	6	6
17				6	6	6	6	6	6	6	6	6	5	2	1	6	6	6	6	6	6
18				1	1	1	6	6	6	3	5	1	3	2	5	6	6	6	6	6	6
19				6	6	6	6	6	6	1	1	1	6	6	6	6	6	6	6	6	6
20				6	6	6	6	6	6	3	3	2	3	2	1	6	5	6	6	6	6
21				6	6	6	6	3	6	6	6	6	1	1	1	6	5	6	6	6	6
22	X	X				6			4			6			1			6			6
23				6	6	6	6	6	5	6	6	6	1	1	1	6	3	6	6	6	6
24				6	6	6	6	6	6	6	6	6	1	1	1	6	4	6	6	6	6
25				6	6	6	6	6	6	6	6	6	1	1	1	6	4	6	6	6	6
26				6	6	6	1	3	6	6	6	6	1	1	1	6	1	6	6	6	6
27				6	6	6	6	2	6	6	6	2	1	1	1	6	5	2	6	6	6
28				1	1	1	6	6	6	6	6	1	6	5	6	6	6	6	6	6	6
29				1	1	1	6	6	6	6	5	1	6	6	6	6	6	6	1	1	1
30				6	6	6	6	6	5	6	6	3	1	1	1	6	5	6	6	6	6
31				1	1	1	6	6	2	6	5	1	6	6	6	6	6	6	1	1	6
32	X				6	6		6	5		6	1		6	6		6	6		5	6
33				6	6	6	6	6	6	6	6	1	6	6	6	6	6	6	1	1	1
34				6	6	6	6	5	6	6	6	6	4	3	1	6	6	4	6	6	6
35				6	6	3	4	4	2	4	6	1	1	2	1	6	6	6	6	6	6
36				6	5	6	6	6	1	6	6	1	4	3	2	6	6	6	6	3	6
37				1	2	1	6	6	5	6	6	6	1	1	1	6	6	6	6	6	6
38				1	1	1	6	6	6	6	6	2	3	1	1	6	6	6	6	6	6
39	X	X				1			6			1			6			6			6
40	X	X				1			1			5			1			6			6

## Sheet: garbage_non-fashion
(Garbage show, Non-fashion group)
Categories	ratability			metonymic			metaphorical			physical			personal			relational			social role
Coders	A	B	C	A	B	C	A	B	C	A	B	C	A	B	C	A	B	C	A	B	C
1				6	6	6	6	2	5	6	6	2	3	2	1	6	5	6	6	6	6
2				6	6	6	6	6	6	6	6	6	1	1	1	6	4	6	6	6	6
3				6	6	6	6	6	6	6	6	6	4	1	1	6	5	6	6	6	6
4				6	6	6	4	2	4	1	1	1	6	6	6	6	6	6	6	6	6
5				6	3	5	1	1	2	4	2	1	6	6	6	6	6	6	6	6	6
6				6	1	2	1	1	1	4	2	1	6	6	6	6	6	6	6	6	6
7	X				1	1		6	6		6	1		6	6		6	6		6	6
8	X	X				1			6			1			6			6			6
9	X	X				1			6			5			1			6			6
10				6	6	6	6	5	6	6	6	6	1	1	1	6	6	6	6	6	6
11				6	6	6	5	6	6	6	6	6	1	1	1	4	1	1	6	6	6
12				6	6	6	6	6	6	6	6	2	6	6	2	6	6	6	6	6	6
13				6	6	6	6	6	5	6	6	6	1	1	1	6	5	6	6	6	6
14				1	1	1	6	6	6	6	5	1	6	6	6	6	6	6	6	6	6
15	X	X	X
16				1	1	1	6	1	2	6	6	1	6	6	6	6	6	6	1	1	1
17				6	6	6	3	2	6	3	1	1	3	3	1	6	6	6	6	6	6
18				6	5	5	6	3	3	6	5	2	6	6	1	6	6	6	4	6	6
19				1	1	1	6	6	2	6	6	1	6	6	6	6	6	6	6	6	6
20				6	6	6	6	2	5	6	6	2	3	2	1	6	5	6	6	6	6
21		X		6		6	6		6	6		2	3		2	6		6	6		6
22				1	1	1	6	6	2	6	6	1	6	6	6	6	6	6	6	6	6
23				6	6	6	6	6	6	6	6	6	1	1	1	6	5	6	6	6	6
24				6	6	6	6	6	6	6	6	6	1	1	1	3	1	1	6	6	6
25				6	6	6	6	6	6	6	6	6	3	1	1	6	6	6	6	6	6
26				6	2	2	2	3	1	5	4	1	6	3	6	6	6	6	6	6	6
27				1	1	1	6	6	6	6	6	1	5	3	6	6	6	6	6	6	6
28				6	6	6	6	6	6	6	5	6	3	1	1	6	6	6	6	6	6
29				6	6	6	6	6	6	6	6	6	1	1	1	3	1	6	6	6	6
30	X	X	X
31				1	1	1	6	5	6	6	6	5	3	1	1	6	5	6	6	6	6
32				6	6	6	6	6	5	6	6	2	1	1	1	6	5	6	6	6	6
33				6	6	6	6	6	6	1	1	1	6	6	6	6	6	6	6	6	6
34				6	6	6	6	6	5	6	6	6	3	1	1	6	6	6	6	6	6
35				6	6	6	6	6	6	6	6	6	3	3	1	6	6	6	6	6	6
36				6	6	5	6	6	6	6	6	1	6	5	5	6	6	6	4	6	6
37				6	6	6	6	6	5	6	6	6	3	1	1	6	5	6	6	6	6
38				6	6	6	6	6	6	6	6	6	3	2	1	6	6	6	6	6	6
39				1	1	1	6	6	6	6	6	1	6	4	6	6	6	6	6	6	6
40				6	6	6	6	6	6	6	4	6	3	5	1	6	6	2	6	6	6
41				6	6	6	6	6	6	6	5	1	6	6	6	6	6	6	6	6	6
42				6	6	6	6	6	6	6	6	1	6	2	2	6	6	6	6	6	6
43				2	5	6	5	6	6	6	6	1	6	6	6	6	6	6	6	6	6
44				1	3	1	6	6	6	6	6	6	6	1	1	6	6	6	6	6	6
45				1	1	1	6	6	6	6	6	1	6	6	6	6	6	6	6	6	6
46				1	1	1	6	6	6	6	6	5	6	1	1	6	6	6		6	6
47				6	6	6	6	6	6	6	6	6	3	1	1	6	5	6	6	6	6
48	X				1	1		6	6		6	5		6	1		6	6		6	6
49				4	6	6	6	6	6	6	6	5	4	6	1	6	6	3	6	6	6
50				1	6	6	6	6	6	6	6	1	6	6	3	6	6	6	6	6	6
51	X				1	1		6	6		6	1		6	6		6	6		6	6
52	X				1	1		6	6		6	1		6	5		6	6		6	6
53	X				5	1		6	6		6	6		3	1		3	5		6	6
54				6	6	6	6	2	2	6	6	2	4	2	2	6	6	6	6	6	6
55				6	6	6	6	5	6	6	6	6	4	1	6	6	6	6	6	6	6
56				6	5	6	6	3	2	6	6	6	1	1	1	6	6	6	6	6	6
57	X	X				5			6			5			3			6			6
58				6	6	6	6	5	4	6	6	6	5	4	1	6	6	6	6	6	6
59				6	6	6	6	5	6	6	6	6	3	2	1	6	6	6	6	6	6
60				6	6	6	1	1	5	6	6	6	4	6	1	6	6	6	6	6	6
61				1	1	1	6	6	6	6	6	2	6	6	1	6	6	6	6	6	6
62				1	2	1	6	6	2	6	6	1	4	3	1	6	6	6	6	6	6
63				6	6	6	6	3	6	6	6	6	1	1	1	6	4	6	6	6	6
64				6	6	6	6	3	6	6	6	6	3	1	1	6	4	6	6	6	6
65				6	3	6	6	6	6	6	6	1	6	4	1	6	6	6	6	6	6
66				6	6	6	6	5	6	6	6	6	1	1	1	6	5	6	6	6	6
67				6	6	6	6	6	6	1	6	6	6	5	1	6	6	6	6	6	6
68				6	6	6	6	5	6	6	6	6	3	1	1	6	5	6	6	6	6
69	X	X				1			5			6			2			6			6
70				1	1	1	6	6	6	6	6	1	6	6	5	6	6	6	6	6	6
71				6	6	6	6	2	5	6	6	5	1	1	1	6	5	6	6	6	6
72				2	3	6	6	6	6	6	6	5	6	6	1	6	6	6	6	6	6
73				6	6	6	6	6	6	6	6	6	1	1	1	6	6	6	6	6	6
74				1	1	1	6	5	2	6	6	6	4	1	1	6	6	6	6	6	6
75				1	1	1	6	6	6	6	6	1	6	6	6	6	6	6	6	6	6
76				1	3	2	6	6	6	6	5	1	6	6	5	6	6	6	1	6	6
77				6	6	6	6	6	6	6	6	1	4	6	6	6	6	6	6	6	6
78				1	2	6	6	6	2	6	6	4	3	1	1	6	6	6	6	6	6
79				1	1	1	6	6	6	6	6	1	6	6	6	6	6	6	6	6	6
80				1	1	1	6	6	1	6	6	1	6	6	6	6	6	6	6	6	6
81				6	6	6	1	1	1	6	6	6	6	6	1	6	6	6	6	6	6
82				6	6	6	6	5	6	6	6	6	3	3	1	6	5	6	6	6	6
83				6	6	6	6	6	6	6	6	6	1	1	1	3	1	3	6	6
84				6	6	6	6	4	5	6	6	6	1	1	1	6	6	6	6	6	6
85				1	1	1	6	6	1	6	6	5	6	6	1	6	6	6	3	6	6
86				6	6	6	6	3	2	4	5	6	4	3	1	6	6	6	6	6	6
87				1	4	6	2	1	1	6	6	2	6	6	2	6	6	6	6	6	6
88				6	6	6	6	6	5	6	6	6	3	1	1	6	6	6	6	6	6
89				6	6	6	6	6	6	6	6	6	1	1	1	6	6	6	6	6	6
90				3	6	6	3	5	5	6	6	6	6	1	1	6	5	6	6	6	6

## Sheet: letter_fashion
(Letter show, Fashion group)
Categories	ratablity			metonymic			metaphorical			physical			personal			relational			social role
Coders	A	B	C	A	B	C	A	B	C	A	B	C	A	B	C	A	B	C	A	B	C
1				6	6	6	6	6	6	6	5	2	4	3	1	6	5	6	6	6	6
2				6	6	2	6	6	6	6	6	6	4	2	1	6	3	6	6	6	6
3				6	6	6	6	6	6	6	6	6	4	1	1	6	6	6	6	6	6
4				6	6	6	6	6	6	6	6	6	3	1	1	6	6	6	6	6	6
5				6	6	6	6	3	3	4	1	1	4	6	1	6	6	6	6	6	6
6				2	6	2	6	3	6	6	6	6	4	6	1	6	6	6	6	6	6
7				1	3	6	6	6	2	6	6	2	6	6	1	6	6	6	2	1	6
8				1	3	6	6	6	6	6	6	6	6	6	1	6	3	6	3	1	1
9				6	3	1	6	6	6	1	1	1	6	5	6	6	6	6	6	6	6
10				6	6	6	6	6	6	6	6	6	1	1	1	3	4	6	6	6	6
11				1	1	1	6	6	6	6	6	1	6	6	6	6	6	6	6	1	1
12				2	2	1	6	6	6	1	1	1	6	6	2	6	6	6	6	6	6
13				6	3	5	2	1	1	6	6	6	1	1	1	3	6	5	6	6	6
14				2	2	1	6	4	6	6	6	1	6	6	5	6	6	6	6	1	6
15				6	6	6	6	6	6	6	5	6	1	1	1	6	3	6	6	6	6
16				1	6	6	6	3	3		1	1	6	6	2	6	6	6	6	6	6
17	X	X	X
18				6	6	6	6	6	6	6	6	5	1	1	1	6	6	6	6	6	6
19				6	6	2	4	6	4	6	6	6	1	1	1	3	4	6	6	6	6
20				6	6	6	4	6	6	6	6	6	1	1	1	6	6	6	6	6	6
21				6	6	6	4	6	6	6	6	6	1	2	1	3	4	6	6	6	6
22				6	6	3	6	5	2	3	6	1	3	4	2	6	6	6	6	6	6
23	X				2	1		6	6		6	6		6	1		3	2		6	6
24				6	6	6	6	6	6	4	3	1	6	3	5	6	6	6	6	6	6
25				6	6	6	6	6	6	4	2	1	6	4	6	6	6	6	6	6	6
26				1	3	1	6	6	6	6	6	6	3	6	1	3	5	6	6	6	6
27	X	X	X
28				1	1	1	6	6	6	6	6	1	6	3	6	6	6	6	6	6	6
29				3	6	6	6	6	6	6	2	2	4	5	1	6	6	6	6	6	6
30				6	6	6	4	6	1	6	6	6	1	1	1	3	6	6	6	6	6
31				1	1	1	6	6	1	6	6	6	1	1	1	3	4	6	6	6	6
32				6	6	6	6	4	6	2	1	1	3	3	2	3	6	6	6	3	6
33				1	6	1	6	3	2	6	4	6	1	6	1	3	6	6	6	6	6
34				6	6	2	6	6	6	6	6	1	6	6	6	6	6	6	3	2	6
35				6	6	6	6	6	6	1	1	1	6	6	6	6	6	6	1	1	6
36				6	6	6	6	6	6	6	6	1	6	6	6	6	6	6	6	1	6
37				1	2	1	6	6	6	6	6	6	1	1	1	3	4	6	6	6	6
38				2	6	2	6	6	6	6	6	1	6	6	6	6	6	6	1	1	1
39	X	X				1			6			6			1			6			6
40				2	3	1	6	6	6	6	6	1	6	6	6	6	6	6	3	1	1
41				2	3	1	6	6	6	1	1	1	6	6	5	6	6	6	6	6	1
42				2	3	1	6	6	6	1	3	1	6	6	6	6	6	6	1	1	1
43				6	6	6	6	6	6	6	6	6	1	1	1	6	6	6	6	6	6
44	X	X				1			6			6			1			6			6
45	X	X	X
46	X	X	X
47	X				6	2		6	6		6	6		3	1		6	6		6	6
48				1	3	1	6	6	6	6	6	6	4	3	1	6	6	6	6	6	6
49		X		1		1	6		2	6		6	4		1	4		6	6		6
50				3	3	1	6	6	6	6	4	1	6	6	6	6	1	6	6	6	6
51	X				4	1		6	6		6	6		4	1		5	6		6	6
52	X	X				6			6			1			6			6			6

## Sheet: letter_non-fashion
(Letter show, Non-fashion group)
Categories	person			metonymic			metaphorical			physical			personal			relational			social role
Coders	A	B	C	A	B	C	A	B	C	A	B	C	A	B	C	A	B	C	A	B	C
1				5	6	6	6	6	6	1	1	1	6	3	6	6	4	6	6	6	6
2				6	4	5	1	1	1	6	6	6	1	1	1	3	4	6	6	6	6
3				6	6	6	6	3	6	6	6	6	1	1	1	3	4	1	6	6	6
4				6	6	6	6	4	6	6	6	6	1	1	1	3	1	1	6	6	6
5				1	2	2	6	6	6	6	6	6	6	1	1	6	6	6	6	6	6
6				6	6	6	5	2	1	6	6	6	1	1	1	3	3	6	6	6	6
7				1	6	1	6	4	6	6	6	6	3	6	1	6	5	6	6	6	6
8				1	1	1	6	6	6	6	6	6	6	6	1	6	6	1	6	6	6
9				6	6	6	6	5	6	6	6	6	2	2	1	3	3	6	6	6	6
10				6	6	5	6	6	2	6	5	5	3	3	1	3	5	6	6	6	6
11				1	2	1	6	6	6	6	6	6	1	2	1	3	4	6	6	3	6
12				1	1	1	6	6	5	6	6	6	1	1	1	3	4	6	6	6	6
13				1	2	1	6	6	6	6	6	6	6	4	1	6	6	6	6	6	6
14				6	6	6	6	6	6	3	5	1	3	4	1	3	4	6	6	6	6
15				6	6	6	6	6	6	6	3	6	3	1	1	6	6	6	6	6	6
16				4	6	6	6	6	6	6	6	6	6	3	1	6	6	6	6	6	6
17				6	6	5	1	1	1	6	6	6	4	1	1	6	5	6	6	6	6
18	X				6	6		6	6		6	2		6	2		6	6		6	6
19				1	2	1	6	6	6	6	6	6	6	1	1	6	6	6	6	6	6
20				6	5	6	6	2	5	6	6	6	1	2	1	6	5	6	6	6	6
21				6	5	5	1	1	1	6	6	6	1	1	1	3	5	6	6	6	6
22				6	6	6	6	4	6	6	6	6	3	1	1	6	5	6	6	6	6
23				6	6	6	6	4	6	6	6	6	3	1	1	6	5	6	6	6	6
24				6	6	6	6	3	6	3	5	2	3	2	2	6	5	6	6	6	6
25	X	X	X
26	X	X	X
27	X				6	6		6	6		6	6		6	1		6	6		6	6
28				1	2	1	6	6	2	6	6	6	1	1	1	3	3	6	6	6	6
29				1	2	1	6	6	6	4	6	6	4	1	1	6	6	6	6	5	6
30				6	6	6	6	3	5	6	6	6	1	1	1	6	4	6	6	6	6
31				6	6	6	6	4	5	6	6	6	1	1	1	3	2	2	6	6	6
32				6	6	6	6	6	6	3	6	2	3	1	5	6	6	6	6	6	6
33				6	6	6	6	6	6	6	6	6	3	2	1	3	3	6	6	6	6
34				1	3	1	6	6	6	6	6	6	6	2	1	6	5	6	6	6	6
35				1	1	1	6	6	6	6	6	6	1	1	1	3	5	6	6	6	6
36				1	2	1	6	6	6	6	6	6	6	2	1	6	6	6	6	6	6
37				1	4	1	6	6	6	6	6	6	4	4	1	6	4	6	6	6	6
38				1	1	1	6	6	6	2	1	1	6	1	2	6	6	6	6	6	6
39				6	6	6	1	2	2	6	6	6	3	1	1	6	4	6	6	6	6
40				6	6	6	4	6	1	6	6	6	1	1	1	3	4	6	6	6	6
41				6	6	6	6	6	6	6	6	5	3	3	1	6	6	6	6	6	6
42				6	6	6	6	6	6	3	5	2	3	4	1	6	6	6	6	6	6
43				6	6	6	4	6	2	6	6	6	1	1	1	6	5	6	6	6	6
44				6	6	6	6		6	6	6	1	6	6	6	6	6	6	6	6	6
45	X	X	X
46				6	6	6	6	6	6	3	3	1	3	1	2	6	5	6	6	6	6
47	X	X	X
48	X	X				1			6			6			1			6			6
49				6	6	6	4	3	2	6	6	6	1	2	1	6	4	6	6	6	6
50				1	1	1	6	6	2	6	6	6	1	1	1	3	4	6	6	6	6
51				6	6	6	4	6	1	6	6	6	1	1	1	6	5	6	6	6	6
52				2	3	1	6	6	5	6	6	6	3	6	1	3	5	6	6	6	6
53				1	1	1	6	6	1	6	6	6	1	1	1	3	1	6	6	6	6
54				6	5	6	4	6	2	6	6	6	1	1	1	6	6	6	6	6	6
55				1	1	1		6	6	6	6	6	6	6	1	6	6	6	6	6	6
56				6	6	6	6	6	6	4	2	2	6	6	1	6	6	6	6	6	6
57				6	6	5	1	1	2	6	6	6	1	1	1	3	4	6	6	6	6
58				1	6	1	6	6	6	6	6	1	6	6		6	6	6	1	1	1
59				1	2	1	6	6	6	6	6	6	1	1		6	6	6	6	6	6
60				1	6	1	6	6	6	6	6	1	6	6	6	6	6	6	1	1	1
61				6	6	6	6	6	6	6	6	6	6	6	1	6	5	6	4	6	6
62				6	6	6	6	6	6	6	6	6	6	6	1	6	5	6	4	6	6
63				6	6	5	1	1	2	6	6	6	1	1	1	3	4	6	6	6	6
64	X	X	X
65				6	6	6	4	6	1	6	6	6	1	1	1	3	6	6	6	6	6
66				1	1	1	6	6	6	6	5	6	6	5	1	6	6	6	6	6	6
67				6	6	6	6	5	2	3	6	6	3	1	1	6	5	6	6	6	6
68				1	1	1	6	6	1	6	6	6	1	1	1	3	5	6	6	6	6
69				1	1	1	4	6	6	3	6	2	1	1	1	3	6	6	6	6	6
70				6	6	6	4	6	2	6	6	6	1	1	1	3	5	6	6	6	6
71				5	6	6	6	6	6	6	6	2	3	1	1	3	4	6	6	6	6
72				1	1	1	6	6	6	6	6	1	6	6	1	6	6	6	1	1	1
73				1	1	1	6	6	6	2	1	1	6	6	6	6	6	6	6	6	6
74				1	2	1	6	6	6	6	6	1	6	6	6	6	6	6	6	1	1
75				6	6	6	6	6	6	6	3	6	3	6	6	3	3	6	6	6	6
76				6	6	6	6	3	2	6	6	5	1	1	1	3	5	2	6	6	6
77	X	X	X
78				6	6	6	6	5	6	6	6	1	6	6	5	6	6	6	1	1	1
79				6	6	6	6	6	6	6	6	6	3	3	1	6	6	6	6	6	6
80				1	6	1	6	6	6	6	6	6	4	2	1	6	5	6	6	6	6
81				1	5	1	6		2	6	6	6	3	1	1	3	1	6	6	6	6
82	X	X				1			5			6			1			6			6
83				1	3	1	6	3	6	6	5	6	3	6	1	4	6	6	6	6	6
84				1	2	1	6	6	6	6	6	5	1	1	1	3	4	6	6	2	2
85				6	6	6	6	6	2	6	6	6	1	1	1	6	6	6	6	6	6
86				6	6	6	4	6	1	6	6	6	1	1	1	3	5	6	6	6	6
